# Supplementary material for: Associations between infant feeding and the size, tempo and velocity of infant weight gain: SITAR analysis of the Gemini twin birth cohort
Source: Int J Obes (Lond). 2014 May 6;38(7):980–7. doi: 10.1038/ijo.2014.61 (PMC4088337; doi:10.1038/ijo.2014.61)
Supplement: Supplementary Table 1 [file ijo201461x2.xls]

## Sheet: SuppTable1
			Model 1			Model 2			Model 3			Model 4			Model 5
			Unadjusted			Potential confounders			Both feeding practices			SITAR mutually adjusted			Unadjusted (unrestricted)
			RC	SE	n=4251	RC	SE	n=4251	RC	SE	n=4251	RC	SE	n=4251	RC	SE	n=4680
Size (grams)	Breastfeeding duration	Never	ref		p=0.62	ref		p=0.75	ref		p=0.62	ref		p=0.62	ref		p=0.75
		>0-<4 months	16	24		18	25		22	25		22	25		16	28
		>4 months	9	29		11	31		26	31		26	31		7	23
	Age at weaning	0- months	ref		p=0.001	ref		p<0.0001	ref		p<0.0001	ref		p<0.0001	ref		p<0.0001
		5 months	-37	23		-39	24		-40	24		-40	24		-40	22
		6+ months	-86	24		-100	25		-102	25		-102	25		-94	23
Tempo (weeks)	Breastfeeding duration	Never	ref		p<0.0001	ref		p<0.0001	ref		p<0.0001	ref		p<0.0001	ref		p<0.0001
		>0-<4 months	0.43	0.12		0.36	0.13		0.36	0.13		0.36	0.13		0.41	0.13
		>4 months	1	0.16		0.97	0.17		0.96	0.17		0.96	0.17		0.97	0.17
	Age at weaning	0- months	ref		p=0.01	ref		p=0.21	ref		p=0.63	ref		p=0.63	ref		p=0.04
		5 months	0.18	0.11		0.12	0.12		0.05	0.12		0.05	0.12		0.21	0.11
		6+ months	0.38	0.13		0.24	0.14		0.13	0.14		0.13	0.14		0.3	0.12
Velocity (%)	Breastfeeding duration	Never	ref		p<0.0001	ref		p<0.0001	ref		p<0.0001	ref		p<0.0001	ref		p<0.0001
		>0-<4 months	-0.1	1.2		-0.4	1.1		-0.3	1.1		-0.3	1.1		-0.6	1
		>4 months	-8.1	1		-8.8	1.3		-6.8	1.3		-6.8	1.3		-7.6	1.2
	Age at weaning	0- months	ref		p<0.0001	ref		p<0.0001	ref		p<0.0001	ref		p<0.0001	ref		p<0.0001
		5 months	-2.5	1		-2	1		-1.5	1		-1.5	1		-2.7	1
		6+ months	-6.2	1		-5.9	1.1		-4.9	1.1		-4.9	1.1		-6.1	1
