# Supplementary material for: Associations between infant feeding and the size, tempo and velocity of infant weight gain: SITAR analysis of the Gemini twin birth cohort
Source: Int J Obes (Lond). 2014 May 6;38(7):980–7. doi: 10.1038/ijo.2014.61 (PMC4088337; doi:10.1038/ijo.2014.61)
Supplement: Supplementary Table 2 [file ijo201461x3.xls]

## Sheet: SuppTable2
		Missing data analysis
		Total baseline sample			Sample with complete data			Sample excluded			p value for comparison of included vs. excluded
		n=4804 (100%)			n=4251 (88%)			n=553 (12%)
	Category
		N	n	%	N	n	%	N	n	%
Sex	Female	4804	2418	50	4251	2156	51	553	262	47	0.1
Zygosity	MZ	4668	1458	31	4251	1328	31	417	130	31	0.9
Twin order	1st born	4804	2402	50	4251	2125	50	553	277	50	0.9
Parity	No older siblings	4664	2398	51	4251	2196	52	413	202	49	0.5
Maternal age	<30 years old	4792	1262	26	4251	1082	25	541	180	33	<0.0001
Maternal smoking in pregnancy	Ever smoked	4800	536	11	4251	461	11	549	75	14	0.05
SES	High occupation	4788	3030	63	4251	2762	65	537	268	50	<0.0001
	High education	4804	2012	42	4251	1848	43	553	164	30	<0.0001
Breastfeeding	>4 months	4772	1168	24	4251	1054	25	521	114	22	0.3
Weaning	6+ months	4745	1364	29	4251	1228	29	494	136	28	0.3
		N	Mean	SD	N	Mean	SD	N	Mean	SD
Maternal BMI (kg/m2)		4678	25.1	4.8	4251	25.1	4.8	427	25.3	4.8	0.4
Age at baseline (months)		4804	8.2	2.2	4251	8.2	2.2	553	8.1	2.2	0.2
Gestational age (months)		4784	36.2	2.5	4251	36.3	2.4	533	35.8	2.9	0.03
Weight SDS	Birth	4637	-0.56	0.95	4213	-0.55	0.93	424	-0.61	1.07	0.3
	3 months	4214	-0.28	1.1	3823	-0.27	1.08	391	-0.4	1.23	0.04
	6 months	3424	-0.25	1.12	3130	-0.24	1.11	294	-0.42	1.22	0.01
SITAR	Size (grams)	4680	0	515	4251	3	509	429	-34	568	0.2
	Tempo (weeks)	4680	0	2.6	4251	0	2.6	429	0.2	2.8	0.2
	Velocity (%)	4680	0	21.8	4251	0.3	26.8	429	-2.7	24	0.01
Differences in descriptives between samples included in and excluded from the analysis were tested using c2 (categorical covariate) or t-test (continuous covariate).
