# Supplementary material for: Associations between infant feeding and the size, tempo and velocity of infant weight gain: SITAR analysis of the Gemini twin birth cohort
Source: Int J Obes (Lond). 2014 May 6;38(7):980–7. doi: 10.1038/ijo.2014.61 (PMC4088337; doi:10.1038/ijo.2014.61)
Supplement: Supplementary Table 3 [file ijo201461x4.xls]

## Sheet: SuppTable3
	Category/units	Odds ratio	95% CI
Maternal age	<30 years old	0.8	(0.64, 1.01)
Maternal smoking in pregnancy	Ever smoked	1.04	(0.75, 1.43)
SES	High occupation	1.53	(1.15, 2.02)
	High education	1.55	(1.14, 2.12)
Gestational age	Months	1.05	(1.01, 1.09)
SITAR	Size (grams)	1.12	(0.77, 1.64)
	Tempo (weeks)	0.96	(0.91, 1.02)
	Velocity (%)	1.7	(0.84, 3.45)
Outcome is coded as included=1, excluded=0.
Values are odds ratios from an analysis involving all those with data available on the variables of interest. Variables included SITAR parameters and other variables that were significant (p<0.05) in univariable analyses (maternal age, maternal education, SES, maternal smoking in pregnancy, and gestational age).
